# Supplementary material for: A Capacitive Pressure Sensor with a Hierarchical Microporous Scaffold Prepared by Melt Near-Field Electro-Writing
Source: Sensors (Basel). 2025 Apr 29;25(9):2814. doi: 10.3390/s25092814 (PMC12074285; doi:10.3390/s25092814)
Supplement: Supplementary file 1 [file sensors-25-02814-s001.zip]

Archive with 1 entries (1 files):
- sensors-3582416-supplementary.pdf
